# Supplementary material for: Tracking the Impact of COVID-19 and Lockdown Policies on Public Mental Health Using Social Media: Infoveillance Study
Source: J Med Internet Res. 2022 Oct 13;24(10):e39676. doi: 10.2196/39676 (PMC9566822; doi:10.2196/39676)
Supplement: Multimedia Appendix 2 [file jmir_v24i10e39676_app2.xlsx]

## Sheet: Sheet1
The concrete proportions and 95% confidence intervals of 50 states by month
month	Alabama	Alaska	Arizona	Arkansas	California	Colorado	Connecticut	Delaware	Florida	Georgia	Hawaii	Idaho	Illinois	Indiana	Iowa	Kansas	Kentucky	Louisiana	Maine	Maryland	Massachusetts	Michigan	Minnesota	Mississippi	Missouri	Montana	Nebraska	Nevada	New Hampshire	New Jersey	New Mexico	New York	North Carolina	North Dakota	Ohio	Oklahoma	Oregon	Pennsylvania	Rhode Island	South Carolina	South Dakota	Tennessee	Texas	Utah	Vermont	Virginia	Washington	West Virginia	Wisconsin
2020-02	0.0399(0.0301, 0.0497)	0.0311(0.0177, 0.0445)	0.0293(0.024, 0.0347)	0.0345(0.0227, 0.0462)	0.0306(0.0287, 0.0326)	0.0316(0.0261, 0.037)	0.0246(0.0173, 0.0319)	0.0401(0.0237, 0.0566)	0.0311(0.028, 0.0343)	0.0279(0.0233, 0.0325)	0.0383(0.027, 0.0497)	0.0504(0.0346, 0.0662)	0.0288(0.0243, 0.0332)	0.0299(0.0234, 0.0365)	0.0395(0.0268, 0.0521)	0.0365(0.0251, 0.0479)	0.0341(0.0253, 0.0428)	0.0284(0.0207, 0.0362)	0.0238(0.0137, 0.0339)	0.0373(0.0305, 0.0441)	0.0335(0.0284, 0.0386)	0.0369(0.0312, 0.0426)	0.0358(0.0287, 0.0428)	0.0262(0.0146, 0.0378)	0.0416(0.0327, 0.0506)	0.0287(0.0144, 0.043)	0.0256(0.0159, 0.0353)	0.0284(0.0212, 0.0356)	0.0346(0.0223, 0.047)	0.0392(0.0332, 0.0452)	0.0341(0.023, 0.0452)	0.031(0.0284, 0.0335)	0.0338(0.0284, 0.0391)	0.0176(0.0005, 0.0347)	0.0322(0.0273, 0.037)	0.0321(0.0227, 0.0414)	0.0385(0.0325, 0.0445)	0.0351(0.0304, 0.0399)	0.0376(0.0218, 0.0534)	0.0419(0.0326, 0.0513)	0.0353(0.0126, 0.0579)	0.0355(0.0286, 0.0425)	0.0369(0.0339, 0.0399)	0.0363(0.0261, 0.0466)	0.0384(0.0236, 0.0532)	0.0315(0.026, 0.037)	0.0316(0.0275, 0.0358)	0.0271(0.0136, 0.0407)	0.0314(0.0242, 0.0386)
2020-03	0.0334(0.0279, 0.039)	0.0371(0.0265, 0.0477)	0.0375(0.0337, 0.0413)	0.0324(0.0253, 0.0395)	0.0356(0.0342, 0.037)	0.0383(0.0345, 0.0421)	0.0296(0.0244, 0.0348)	0.0288(0.0198, 0.0379)	0.0333(0.0312, 0.0354)	0.033(0.03, 0.0361)	0.03(0.0228, 0.0373)	0.0392(0.0301, 0.0482)	0.0326(0.0297, 0.0354)	0.0342(0.0301, 0.0384)	0.0396(0.0324, 0.0467)	0.0381(0.0315, 0.0447)	0.0299(0.0249, 0.035)	0.0312(0.0266, 0.0357)	0.0406(0.032, 0.0492)	0.0302(0.0265, 0.034)	0.0367(0.0334, 0.0401)	0.0343(0.031, 0.0376)	0.0372(0.0328, 0.0416)	0.0385(0.0299, 0.0472)	0.0315(0.0267, 0.0363)	0.0375(0.0266, 0.0484)	0.0325(0.025, 0.0401)	0.0367(0.0316, 0.0419)	0.0328(0.0247, 0.041)	0.0333(0.0298, 0.0368)	0.0357(0.028, 0.0434)	0.0326(0.031, 0.0343)	0.0332(0.03, 0.0364)	0.0488(0.0309, 0.0668)	0.0354(0.0324, 0.0384)	0.0318(0.0261, 0.0375)	0.0397(0.0355, 0.0439)	0.0337(0.0309, 0.0366)	0.0273(0.0196, 0.035)	0.0372(0.0318, 0.0426)	0.0365(0.0227, 0.0503)	0.0393(0.035, 0.0436)	0.0347(0.0329, 0.0365)	0.0448(0.038, 0.0515)	0.0336(0.0228, 0.0444)	0.033(0.0295, 0.0366)	0.0402(0.0372, 0.0432)	0.0274(0.0191, 0.0357)	0.034(0.0291, 0.0389)
2020-04	0.0239(0.0197, 0.028)	0.0292(0.0204, 0.038)	0.0286(0.0257, 0.0314)	0.021(0.016, 0.026)	0.0267(0.0255, 0.0278)	0.0297(0.0266, 0.0327)	0.0267(0.0223, 0.031)	0.0223(0.0156, 0.0291)	0.0261(0.0245, 0.0278)	0.0271(0.0246, 0.0296)	0.0197(0.0143, 0.025)	0.0265(0.0197, 0.0334)	0.027(0.0247, 0.0293)	0.0261(0.0228, 0.0293)	0.0217(0.0172, 0.0263)	0.0257(0.0208, 0.0306)	0.025(0.0209, 0.029)	0.0246(0.0209, 0.0283)	0.0279(0.0216, 0.0342)	0.0262(0.0232, 0.0293)	0.0279(0.0252, 0.0305)	0.0266(0.0241, 0.0291)	0.0316(0.0281, 0.0352)	0.0215(0.0156, 0.0274)	0.0275(0.0234, 0.0315)	0.0357(0.0266, 0.0448)	0.0237(0.018, 0.0293)	0.0246(0.021, 0.0283)	0.0238(0.0172, 0.0303)	0.0271(0.0243, 0.0299)	0.0279(0.0219, 0.0338)	0.0245(0.0231, 0.0258)	0.0271(0.0245, 0.0297)	0.0418(0.0274, 0.0563)	0.0288(0.0264, 0.0313)	0.0275(0.0227, 0.0323)	0.0262(0.0229, 0.0295)	0.0283(0.026, 0.0306)	0.0219(0.0153, 0.0286)	0.0264(0.0223, 0.0304)	0.0222(0.0128, 0.0316)	0.0275(0.0242, 0.0307)	0.0256(0.0241, 0.027)	0.0359(0.0302, 0.0415)	0.0371(0.0265, 0.0478)	0.0256(0.0229, 0.0283)	0.0279(0.0253, 0.0305)	0.0305(0.0227, 0.0383)	0.0286(0.0247, 0.0324)
2020-05	0.0292(0.0253, 0.0331)	0.0221(0.0159, 0.0284)	0.0289(0.0265, 0.0312)	0.0284(0.0236, 0.0333)	0.0262(0.0253, 0.0271)	0.0302(0.0276, 0.0327)	0.0295(0.0258, 0.0333)	0.0203(0.015, 0.0256)	0.0257(0.0243, 0.027)	0.0277(0.0256, 0.0298)	0.0215(0.0169, 0.0261)	0.0314(0.0252, 0.0377)	0.0268(0.0249, 0.0286)	0.0251(0.0225, 0.0278)	0.0261(0.022, 0.0302)	0.028(0.0235, 0.0324)	0.0262(0.0228, 0.0296)	0.0192(0.0165, 0.022)	0.0285(0.0235, 0.0335)	0.0283(0.0257, 0.0309)	0.0275(0.0253, 0.0296)	0.0266(0.0246, 0.0287)	0.0268(0.0243, 0.0294)	0.0195(0.0147, 0.0243)	0.0281(0.0247, 0.0316)	0.0369(0.0288, 0.045)	0.0216(0.0172, 0.0261)	0.0275(0.0243, 0.0307)	0.0321(0.026, 0.0383)	0.0263(0.0241, 0.0285)	0.0274(0.0227, 0.0321)	0.0266(0.0255, 0.0277)	0.0263(0.0242, 0.0285)	0.0195(0.0108, 0.0281)	0.0267(0.0248, 0.0286)	0.0282(0.0241, 0.0322)	0.0307(0.0278, 0.0335)	0.028(0.0262, 0.0299)	0.0212(0.0159, 0.0265)	0.024(0.0209, 0.0272)	0.0364(0.0258, 0.0469)	0.0287(0.0259, 0.0315)	0.0243(0.0231, 0.0255)	0.0254(0.0213, 0.0295)	0.0262(0.0185, 0.0339)	0.0258(0.0236, 0.0281)	0.0286(0.0264, 0.0307)	0.0306(0.0239, 0.0373)	0.0302(0.027, 0.0334)
2020-06	0.0242(0.0213, 0.027)	0.028(0.022, 0.0339)	0.0264(0.0249, 0.028)	0.027(0.0235, 0.0306)	0.0262(0.0254, 0.0269)	0.026(0.0241, 0.028)	0.0234(0.0207, 0.0261)	0.026(0.021, 0.031)	0.0235(0.0225, 0.0244)	0.0255(0.0239, 0.0271)	0.0226(0.0188, 0.0265)	0.0285(0.0238, 0.0332)	0.0268(0.0252, 0.0283)	0.0252(0.023, 0.0274)	0.0273(0.0239, 0.0307)	0.0274(0.024, 0.0309)	0.0235(0.0208, 0.0261)	0.0218(0.0195, 0.0241)	0.0254(0.0215, 0.0293)	0.0256(0.0235, 0.0277)	0.0265(0.0248, 0.0282)	0.0252(0.0235, 0.0269)	0.0262(0.024, 0.0284)	0.0238(0.0196, 0.028)	0.0286(0.0257, 0.0316)	0.027(0.0211, 0.0328)	0.0252(0.0212, 0.0293)	0.0254(0.023, 0.0277)	0.0249(0.0203, 0.0295)	0.0247(0.023, 0.0265)	0.0232(0.0195, 0.027)	0.0248(0.0239, 0.0257)	0.0255(0.0239, 0.0272)	0.0317(0.0222, 0.0411)	0.0254(0.0239, 0.027)	0.0292(0.0263, 0.0321)	0.0304(0.0281, 0.0326)	0.0249(0.0235, 0.0263)	0.0254(0.0206, 0.0303)	0.024(0.0215, 0.0264)	0.0322(0.0238, 0.0406)	0.0235(0.0215, 0.0256)	0.0244(0.0236, 0.0252)	0.0317(0.0283, 0.0352)	0.0328(0.0262, 0.0394)	0.0238(0.022, 0.0256)	0.0261(0.0245, 0.0278)	0.0256(0.0205, 0.0307)	0.0263(0.0237, 0.0289)
2020-07	0.0251(0.0228, 0.0274)	0.0225(0.0182, 0.0267)	0.0263(0.0249, 0.0277)	0.0262(0.0233, 0.0292)	0.0251(0.0245, 0.0257)	0.0266(0.0251, 0.0282)	0.0232(0.0208, 0.0255)	0.0279(0.0233, 0.0325)	0.0239(0.0231, 0.0247)	0.0231(0.0219, 0.0243)	0.0229(0.0196, 0.0262)	0.0249(0.0214, 0.0285)	0.0242(0.023, 0.0254)	0.0247(0.0229, 0.0264)	0.0245(0.0218, 0.0271)	0.0275(0.0247, 0.0302)	0.0265(0.0243, 0.0288)	0.0258(0.0238, 0.0279)	0.0313(0.0277, 0.0349)	0.0252(0.0235, 0.0269)	0.026(0.0245, 0.0275)	0.0257(0.0243, 0.0271)	0.0256(0.0239, 0.0273)	0.0233(0.02, 0.0267)	0.0247(0.0226, 0.0268)	0.0307(0.026, 0.0354)	0.0218(0.0188, 0.0248)	0.0255(0.0235, 0.0275)	0.0254(0.0217, 0.029)	0.0255(0.024, 0.027)	0.0244(0.0214, 0.0273)	0.0243(0.0236, 0.0251)	0.026(0.0246, 0.0275)	0.0268(0.0199, 0.0337)	0.0259(0.0247, 0.0271)	0.0243(0.0221, 0.0266)	0.0273(0.0256, 0.029)	0.0265(0.0253, 0.0277)	0.0257(0.0216, 0.0298)	0.0216(0.0197, 0.0235)	0.0275(0.0218, 0.0333)	0.0246(0.023, 0.0262)	0.0236(0.0229, 0.0243)	0.0277(0.0249, 0.0305)	0.0316(0.0262, 0.037)	0.0243(0.0228, 0.0258)	0.0277(0.0263, 0.0291)	0.0279(0.024, 0.0319)	0.0273(0.0253, 0.0294)
2020-08	0.0276(0.0251, 0.0301)	0.0288(0.0237, 0.0339)	0.0285(0.0269, 0.0302)	0.0257(0.0227, 0.0287)	0.0271(0.0265, 0.0277)	0.0275(0.0258, 0.0292)	0.0254(0.0229, 0.0279)	0.0295(0.0247, 0.0344)	0.0245(0.0236, 0.0254)	0.0251(0.0238, 0.0264)	0.0233(0.0204, 0.0262)	0.0288(0.0248, 0.0328)	0.0268(0.0255, 0.0281)	0.0299(0.0279, 0.0319)	0.0257(0.0231, 0.0283)	0.0273(0.0244, 0.0301)	0.0273(0.0249, 0.0297)	0.0254(0.0233, 0.0275)	0.0274(0.0239, 0.0309)	0.0269(0.0251, 0.0287)	0.0282(0.0267, 0.0298)	0.0265(0.0251, 0.028)	0.0296(0.0277, 0.0315)	0.0247(0.0213, 0.0281)	0.0272(0.0249, 0.0295)	0.0284(0.0235, 0.0332)	0.025(0.022, 0.0281)	0.0252(0.0231, 0.0273)	0.0266(0.0226, 0.0306)	0.0239(0.0224, 0.0255)	0.0254(0.0221, 0.0288)	0.0264(0.0256, 0.0272)	0.0268(0.0254, 0.0283)	0.0279(0.0208, 0.035)	0.0263(0.025, 0.0276)	0.0226(0.0203, 0.025)	0.0298(0.0279, 0.0318)	0.0277(0.0264, 0.029)	0.0272(0.0229, 0.0315)	0.0254(0.0232, 0.0277)	0.0226(0.0176, 0.0276)	0.0261(0.0244, 0.0279)	0.0267(0.0259, 0.0275)	0.031(0.0279, 0.034)	0.0279(0.0224, 0.0334)	0.0289(0.0272, 0.0306)	0.0279(0.0264, 0.0294)	0.0284(0.0241, 0.0326)	0.0255(0.0234, 0.0275)
2020-09	0.0247(0.0221, 0.0273)	0.0273(0.0223, 0.0322)	0.026(0.0244, 0.0276)	0.0259(0.0227, 0.0292)	0.0276(0.0269, 0.0283)	0.03(0.0282, 0.0319)	0.0315(0.0286, 0.0343)	0.0229(0.0185, 0.0274)	0.025(0.0241, 0.0259)	0.0245(0.0231, 0.0259)	0.0225(0.0193, 0.0256)	0.0317(0.0272, 0.0362)	0.0257(0.0244, 0.027)	0.0291(0.027, 0.0312)	0.0271(0.0243, 0.03)	0.025(0.0221, 0.0279)	0.0236(0.0212, 0.026)	0.0247(0.0225, 0.027)	0.0254(0.022, 0.0288)	0.0282(0.0262, 0.0302)	0.0283(0.0267, 0.0299)	0.0271(0.0255, 0.0286)	0.0265(0.0247, 0.0283)	0.0235(0.02, 0.0271)	0.028(0.0257, 0.0304)	0.0277(0.0229, 0.0325)	0.0299(0.0263, 0.0335)	0.026(0.0238, 0.0281)	0.0307(0.0264, 0.0351)	0.0254(0.0238, 0.027)	0.0282(0.0245, 0.0318)	0.0268(0.026, 0.0276)	0.0268(0.0253, 0.0283)	0.0213(0.015, 0.0276)	0.0282(0.0268, 0.0296)	0.0264(0.0238, 0.029)	0.0323(0.0303, 0.0342)	0.0259(0.0246, 0.0271)	0.0275(0.023, 0.032)	0.0248(0.0225, 0.0271)	0.0259(0.0208, 0.0311)	0.0267(0.0248, 0.0285)	0.0264(0.0255, 0.0272)	0.0294(0.0265, 0.0322)	0.0251(0.0198, 0.0303)	0.0278(0.0261, 0.0295)	0.029(0.0274, 0.0305)	0.0288(0.0246, 0.033)	0.0273(0.0252, 0.0294)
2020-10	0.0221(0.02, 0.0241)	0.0219(0.0183, 0.0255)	0.0242(0.0229, 0.0255)	0.0244(0.0216, 0.0272)	0.0226(0.0221, 0.0231)	0.0249(0.0234, 0.0263)	0.0233(0.0212, 0.0253)	0.0203(0.0167, 0.0239)	0.0224(0.0217, 0.0232)	0.0215(0.0203, 0.0227)	0.0258(0.0229, 0.0287)	0.0221(0.0189, 0.0253)	0.0234(0.0223, 0.0244)	0.0231(0.0215, 0.0248)	0.0239(0.0215, 0.0263)	0.0203(0.018, 0.0226)	0.0244(0.0224, 0.0265)	0.0219(0.0199, 0.0238)	0.0248(0.0219, 0.0277)	0.0253(0.0237, 0.0269)	0.0225(0.0214, 0.0237)	0.0243(0.0231, 0.0256)	0.0251(0.0236, 0.0266)	0.0208(0.0179, 0.0238)	0.0249(0.0229, 0.0268)	0.0258(0.0221, 0.0295)	0.026(0.0231, 0.0289)	0.0212(0.0195, 0.023)	0.0223(0.0193, 0.0253)	0.0226(0.0213, 0.0239)	0.0272(0.0243, 0.03)	0.0233(0.0227, 0.024)	0.0234(0.0221, 0.0246)	0.0244(0.0189, 0.0298)	0.024(0.0229, 0.0252)	0.0234(0.0212, 0.0256)	0.0274(0.0258, 0.029)	0.024(0.0229, 0.0251)	0.0221(0.0188, 0.0255)	0.0214(0.0195, 0.0232)	0.0254(0.021, 0.0299)	0.022(0.0205, 0.0235)	0.0235(0.0228, 0.0242)	0.0273(0.0249, 0.0297)	0.0211(0.0173, 0.025)	0.0232(0.0218, 0.0245)	0.0249(0.0237, 0.0262)	0.0258(0.0221, 0.0294)	0.0254(0.0238, 0.0271)
2020-11	0.0264(0.0242, 0.0286)	0.0268(0.0231, 0.0305)	0.0265(0.0252, 0.0278)	0.0244(0.0218, 0.027)	0.0261(0.0255, 0.0266)	0.028(0.0267, 0.0294)	0.0278(0.0257, 0.03)	0.0252(0.0215, 0.0288)	0.0244(0.0237, 0.0252)	0.0233(0.0222, 0.0245)	0.0199(0.0173, 0.0226)	0.0274(0.0243, 0.0306)	0.0272(0.0262, 0.0283)	0.025(0.0235, 0.0265)	0.026(0.0239, 0.0282)	0.0271(0.0247, 0.0294)	0.0246(0.0227, 0.0265)	0.0229(0.0211, 0.0246)	0.0272(0.0243, 0.03)	0.0261(0.0246, 0.0275)	0.0272(0.0259, 0.0284)	0.0269(0.0258, 0.0281)	0.0278(0.0264, 0.0292)	0.0217(0.0188, 0.0245)	0.0248(0.0231, 0.0266)	0.0328(0.0287, 0.0368)	0.0257(0.0231, 0.0283)	0.0267(0.0249, 0.0285)	0.0263(0.023, 0.0295)	0.0267(0.0254, 0.028)	0.0312(0.0284, 0.034)	0.0258(0.0251, 0.0265)	0.027(0.0257, 0.0283)	0.0279(0.0225, 0.0332)	0.0265(0.0255, 0.0275)	0.0275(0.0254, 0.0296)	0.0311(0.0296, 0.0327)	0.0269(0.0259, 0.0279)	0.0257(0.0225, 0.029)	0.0252(0.0232, 0.0272)	0.0283(0.0242, 0.0323)	0.0265(0.0249, 0.028)	0.025(0.0243, 0.0257)	0.03(0.0277, 0.0323)	0.0376(0.0329, 0.0424)	0.0262(0.0248, 0.0276)	0.0305(0.0292, 0.0317)	0.0267(0.0234, 0.0301)	0.0269(0.0252, 0.0286)
2020-12	0.0258(0.0234, 0.0282)	0.0249(0.0208, 0.029)	0.0277(0.0261, 0.0292)	0.0247(0.0219, 0.0275)	0.0258(0.0252, 0.0264)	0.028(0.0264, 0.0296)	0.0245(0.0221, 0.0268)	0.0258(0.0217, 0.0299)	0.0239(0.023, 0.0247)	0.0237(0.0224, 0.0249)	0.022(0.0188, 0.0251)	0.0251(0.0216, 0.0287)	0.0263(0.025, 0.0275)	0.0259(0.0242, 0.0277)	0.0274(0.0246, 0.0301)	0.0225(0.02, 0.0251)	0.0264(0.0241, 0.0286)	0.0228(0.0208, 0.0248)	0.0318(0.0282, 0.0354)	0.024(0.0224, 0.0255)	0.0277(0.0263, 0.0291)	0.0259(0.0246, 0.0273)	0.0267(0.025, 0.0284)	0.0263(0.0228, 0.0298)	0.0279(0.0257, 0.0302)	0.0296(0.0248, 0.0343)	0.0275(0.024, 0.0309)	0.0267(0.0246, 0.0289)	0.0281(0.0242, 0.0319)	0.0242(0.0227, 0.0257)	0.0303(0.027, 0.0336)	0.0271(0.0263, 0.0278)	0.0267(0.0253, 0.0281)	0.0253(0.019, 0.0316)	0.0265(0.0253, 0.0276)	0.0265(0.0242, 0.0289)	0.0292(0.0275, 0.031)	0.0264(0.0252, 0.0275)	0.0312(0.0271, 0.0352)	0.0245(0.0224, 0.0267)	0.0286(0.0235, 0.0337)	0.0244(0.0228, 0.026)	0.0243(0.0235, 0.0251)	0.028(0.0252, 0.0308)	0.0272(0.0225, 0.0319)	0.0244(0.0229, 0.0259)	0.0279(0.0265, 0.0293)	0.029(0.025, 0.033)	0.0282(0.0261, 0.0303)
2021-01	0.0232(0.0207, 0.0257)	0.026(0.0212, 0.0308)	0.0284(0.0267, 0.0301)	0.0235(0.0203, 0.0267)	0.0255(0.0248, 0.0261)	0.0287(0.0269, 0.0306)	0.0231(0.0206, 0.0256)	0.0244(0.0198, 0.029)	0.0233(0.0224, 0.0243)	0.0237(0.0223, 0.025)	0.0181(0.0148, 0.0215)	0.0251(0.0209, 0.0293)	0.0258(0.0245, 0.0272)	0.0253(0.0233, 0.0274)	0.0242(0.0213, 0.0272)	0.0249(0.0218, 0.028)	0.0249(0.0223, 0.0274)	0.0236(0.0214, 0.0258)	0.0258(0.0221, 0.0295)	0.0234(0.0216, 0.0251)	0.0271(0.0255, 0.0286)	0.0262(0.0246, 0.0278)	0.0269(0.0249, 0.0289)	0.0229(0.0191, 0.0268)	0.0299(0.0273, 0.0326)	0.0326(0.027, 0.0383)	0.0245(0.0209, 0.0282)	0.0242(0.0218, 0.0265)	0.0314(0.0269, 0.0359)	0.0262(0.0245, 0.028)	0.028(0.0242, 0.0317)	0.0264(0.0256, 0.0273)	0.025(0.0235, 0.0266)	0.0316(0.024, 0.0392)	0.0247(0.0233, 0.026)	0.0295(0.0266, 0.0323)	0.0289(0.0269, 0.0308)	0.026(0.0246, 0.0273)	0.0247(0.0206, 0.0287)	0.0263(0.0238, 0.0287)	0.0248(0.019, 0.0306)	0.0235(0.0216, 0.0253)	0.0241(0.0233, 0.025)	0.0272(0.0241, 0.0303)	0.0269(0.0218, 0.032)	0.0261(0.0244, 0.0278)	0.0289(0.0274, 0.0305)	0.0235(0.0194, 0.0275)	0.0265(0.0242, 0.0287)
2021-02	0.0281(0.0248, 0.0314)	0.0259(0.0204, 0.0314)	0.0252(0.0233, 0.0272)	0.0269(0.023, 0.0307)	0.0264(0.0256, 0.0272)	0.0278(0.0257, 0.0299)	0.0278(0.0248, 0.0308)	0.0269(0.0216, 0.0322)	0.0236(0.0226, 0.0247)	0.0243(0.0227, 0.026)	0.0255(0.0209, 0.0302)	0.0265(0.0214, 0.0316)	0.0276(0.026, 0.0292)	0.0252(0.0228, 0.0275)	0.0261(0.0229, 0.0292)	0.0267(0.0232, 0.0302)	0.0288(0.0258, 0.0319)	0.0215(0.019, 0.024)	0.0241(0.0201, 0.028)	0.0257(0.0236, 0.0277)	0.0265(0.0247, 0.0282)	0.0269(0.0251, 0.0288)	0.0272(0.0251, 0.0294)	0.0227(0.0183, 0.0271)	0.0286(0.0258, 0.0314)	0.0351(0.0284, 0.0418)	0.0255(0.0214, 0.0296)	0.0251(0.0223, 0.0279)	0.0292(0.0243, 0.0341)	0.0239(0.0221, 0.0257)	0.0272(0.0231, 0.0313)	0.0265(0.0256, 0.0274)	0.0264(0.0246, 0.0282)	0.0266(0.0181, 0.0352)	0.0275(0.0258, 0.0291)	0.0256(0.0225, 0.0287)	0.0292(0.0269, 0.0314)	0.0277(0.0261, 0.0292)	0.0272(0.0225, 0.032)	0.0255(0.0228, 0.0283)	0.0362(0.0291, 0.0433)	0.0269(0.0247, 0.0292)	0.0277(0.0267, 0.0287)	0.0299(0.0261, 0.0337)	0.0267(0.0212, 0.0322)	0.0248(0.0229, 0.0267)	0.0288(0.027, 0.0306)	0.0253(0.0204, 0.0301)	0.0262(0.0237, 0.0286)
2021-03	0.0234(0.0206, 0.0261)	0.023(0.0183, 0.0278)	0.0236(0.0219, 0.0254)	0.0204(0.0173, 0.0236)	0.027(0.0263, 0.0278)	0.0282(0.0263, 0.0301)	0.0259(0.0232, 0.0287)	0.0236(0.0187, 0.0284)	0.0229(0.0219, 0.0239)	0.0234(0.0219, 0.025)	0.022(0.018, 0.0259)	0.0241(0.0198, 0.0284)	0.0261(0.0246, 0.0276)	0.0253(0.0232, 0.0275)	0.0241(0.0211, 0.0272)	0.023(0.02, 0.0261)	0.0244(0.0217, 0.0271)	0.0255(0.0229, 0.0281)	0.0242(0.0205, 0.0279)	0.0235(0.0216, 0.0254)	0.0279(0.0262, 0.0296)	0.0254(0.0237, 0.027)	0.0257(0.0238, 0.0277)	0.0222(0.0183, 0.0262)	0.0241(0.0217, 0.0266)	0.0268(0.0214, 0.0322)	0.0265(0.0225, 0.0305)	0.0244(0.0219, 0.0269)	0.0257(0.0214, 0.03)	0.0244(0.0227, 0.0261)	0.0257(0.0219, 0.0295)	0.0261(0.0253, 0.027)	0.0255(0.0239, 0.0272)	0.023(0.0157, 0.0302)	0.0281(0.0266, 0.0297)	0.0263(0.0233, 0.0292)	0.027(0.0249, 0.0291)	0.025(0.0236, 0.0264)	0.026(0.0216, 0.0304)	0.0229(0.0204, 0.0254)	0.0287(0.0226, 0.0348)	0.0271(0.0249, 0.0292)	0.0242(0.0234, 0.0251)	0.0298(0.0263, 0.0332)	0.0299(0.0244, 0.0354)	0.0247(0.0229, 0.0264)	0.0298(0.028, 0.0315)	0.0232(0.0188, 0.0276)	0.0253(0.0229, 0.0276)
2021-04	0.0251(0.0216, 0.0287)	0.0267(0.0206, 0.0328)	0.0237(0.0216, 0.0258)	0.0214(0.0175, 0.0253)	0.0259(0.0251, 0.0268)	0.0265(0.0244, 0.0286)	0.0246(0.0215, 0.0277)	0.0215(0.0168, 0.0263)	0.0226(0.0214, 0.0239)	0.0235(0.0216, 0.0254)	0.0225(0.0178, 0.0271)	0.0309(0.0252, 0.0367)	0.0241(0.0224, 0.0257)	0.0243(0.0221, 0.0266)	0.0278(0.0239, 0.0318)	0.0265(0.0225, 0.0306)	0.0327(0.0288, 0.0365)	0.0207(0.018, 0.0235)	0.0272(0.0227, 0.0317)	0.025(0.0226, 0.0273)	0.0295(0.0274, 0.0315)	0.0253(0.0235, 0.027)	0.0276(0.0252, 0.03)	0.0263(0.0209, 0.0318)	0.0248(0.0218, 0.0279)	0.0262(0.02, 0.0325)	0.0271(0.0223, 0.0319)	0.0242(0.0213, 0.0272)	0.0265(0.0214, 0.0316)	0.0272(0.0251, 0.0294)	0.0249(0.0203, 0.0294)	0.0265(0.0254, 0.0275)	0.0264(0.0244, 0.0285)	0.0137(0.0072, 0.0202)	0.0297(0.0278, 0.0316)	0.025(0.0213, 0.0286)	0.0293(0.0268, 0.0317)	0.0243(0.0226, 0.0259)	0.025(0.0197, 0.0304)	0.024(0.0208, 0.0272)	0.025(0.0182, 0.0318)	0.023(0.0207, 0.0254)	0.0234(0.0223, 0.0245)	0.0294(0.0254, 0.0335)	0.0228(0.017, 0.0286)	0.0259(0.0237, 0.028)	0.0281(0.0261, 0.03)	0.0244(0.0189, 0.03)	0.0294(0.0265, 0.0323)
2021-05	0.027(0.0234, 0.0306)	0.0291(0.023, 0.0352)	0.0255(0.0233, 0.0276)	0.0271(0.0226, 0.0316)	0.0249(0.0241, 0.0258)	0.0262(0.0241, 0.0284)	0.0235(0.0204, 0.0266)	0.0264(0.0212, 0.0316)	0.0274(0.0261, 0.0286)	0.0288(0.0267, 0.0308)	0.0231(0.0187, 0.0275)	0.0321(0.0262, 0.0379)	0.0241(0.0224, 0.0257)	0.0249(0.0226, 0.0271)	0.0292(0.0255, 0.033)	0.0311(0.0267, 0.0355)	0.0304(0.0267, 0.0341)	0.0251(0.022, 0.0283)	0.0275(0.023, 0.0321)	0.0284(0.026, 0.0309)	0.0281(0.0262, 0.0301)	0.0239(0.0221, 0.0257)	0.0247(0.0224, 0.0271)	0.0271(0.0214, 0.0328)	0.0243(0.0214, 0.0273)	0.0272(0.021, 0.0334)	0.0229(0.0185, 0.0272)	0.0241(0.0213, 0.027)	0.0285(0.0231, 0.0339)	0.0229(0.021, 0.0248)	0.0279(0.0231, 0.0327)	0.0237(0.0227, 0.0247)	0.0338(0.0316, 0.0361)	0.0243(0.0157, 0.0329)	0.027(0.0252, 0.0288)	0.0254(0.0218, 0.029)	0.0285(0.0262, 0.0308)	0.0266(0.0249, 0.0282)	0.0274(0.0222, 0.0327)	0.0306(0.0272, 0.0341)	0.0242(0.017, 0.0313)	0.0295(0.0269, 0.0321)	0.0251(0.024, 0.0262)	0.027(0.0231, 0.0308)	0.0224(0.0168, 0.0281)	0.0348(0.0324, 0.0372)	0.0272(0.0254, 0.0291)	0.0286(0.0226, 0.0347)	0.0249(0.0222, 0.0276)
2021-06	0.0264(0.0223, 0.0305)	0.0226(0.016, 0.0292)	0.0232(0.0209, 0.0254)	0.0248(0.0203, 0.0293)	0.0242(0.0233, 0.0251)	0.0241(0.0217, 0.0265)	0.0254(0.0216, 0.0291)	0.0206(0.0149, 0.0264)	0.0209(0.0197, 0.0222)	0.0229(0.0208, 0.0249)	0.0214(0.0165, 0.0263)	0.0227(0.0169, 0.0285)	0.022(0.0202, 0.0238)	0.0231(0.0205, 0.0258)	0.0301(0.0252, 0.0349)	0.0223(0.018, 0.0266)	0.0225(0.0188, 0.0262)	0.0234(0.02, 0.0267)	0.0204(0.0157, 0.0251)	0.0214(0.0189, 0.0239)	0.0239(0.0218, 0.026)	0.0241(0.022, 0.0263)	0.0232(0.0205, 0.0259)	0.0223(0.0168, 0.0279)	0.0238(0.0205, 0.027)	0.0228(0.0158, 0.0298)	0.0207(0.0161, 0.0254)	0.0245(0.0212, 0.0279)	0.0246(0.0189, 0.0304)	0.0241(0.0218, 0.0264)	0.0238(0.0188, 0.0289)	0.0233(0.0221, 0.0244)	0.0233(0.0211, 0.0254)	0.0375(0.0249, 0.0501)	0.0251(0.0231, 0.0272)	0.0296(0.0252, 0.034)	0.0284(0.0257, 0.0311)	0.0237(0.0219, 0.0256)	0.0278(0.0214, 0.0342)	0.0166(0.0137, 0.0196)	0.0154(0.0087, 0.0222)	0.0205(0.018, 0.023)	0.0211(0.0199, 0.0222)	0.0244(0.0202, 0.0285)	0.0272(0.0199, 0.0344)	0.0223(0.02, 0.0245)	0.027(0.0249, 0.0291)	0.0277(0.021, 0.0344)	0.0246(0.0215, 0.0276)
2021-07	0.0242(0.0214, 0.027)	0.025(0.0198, 0.0302)	0.0201(0.0185, 0.0217)	0.0236(0.0207, 0.0265)	0.0233(0.0226, 0.0241)	0.0228(0.021, 0.0246)	0.0221(0.0193, 0.0249)	0.0222(0.0174, 0.027)	0.0214(0.0205, 0.0224)	0.0215(0.02, 0.023)	0.0215(0.0176, 0.0254)	0.0213(0.0173, 0.0254)	0.0218(0.0204, 0.0233)	0.0235(0.0213, 0.0257)	0.024(0.0207, 0.0273)	0.0202(0.0172, 0.0232)	0.027(0.024, 0.0301)	0.02(0.0179, 0.0222)	0.0234(0.0193, 0.0275)	0.0242(0.0221, 0.0264)	0.0256(0.0239, 0.0274)	0.021(0.0193, 0.0226)	0.0248(0.0226, 0.0271)	0.0195(0.0159, 0.0231)	0.0238(0.0215, 0.026)	0.0261(0.0205, 0.0317)	0.0215(0.0177, 0.0254)	0.0224(0.0201, 0.0247)	0.0272(0.0226, 0.0318)	0.0239(0.0221, 0.0258)	0.0277(0.0235, 0.0319)	0.0231(0.0222, 0.024)	0.023(0.0213, 0.0247)	0.0256(0.017, 0.0342)	0.0228(0.0213, 0.0244)	0.0242(0.0213, 0.0272)	0.027(0.0249, 0.0292)	0.0227(0.0213, 0.0242)	0.0263(0.0212, 0.0314)	0.0205(0.018, 0.023)	0.0278(0.0211, 0.0344)	0.0234(0.0214, 0.0254)	0.0218(0.0209, 0.0227)	0.0248(0.0215, 0.0282)	0.0249(0.0193, 0.0306)	0.0238(0.022, 0.0257)	0.0254(0.0237, 0.027)	0.0275(0.0222, 0.0327)	0.0255(0.023, 0.028)
2021-08	0.0276(0.0253, 0.0298)	0.0253(0.0212, 0.0294)	0.0237(0.0223, 0.0251)	0.0243(0.0217, 0.0269)	0.0239(0.0233, 0.0246)	0.0237(0.0222, 0.0252)	0.0229(0.0206, 0.0252)	0.0219(0.0178, 0.026)	0.022(0.0213, 0.0227)	0.0229(0.0217, 0.0241)	0.0229(0.0199, 0.0258)	0.0227(0.0194, 0.0259)	0.024(0.0227, 0.0252)	0.0232(0.0214, 0.025)	0.0285(0.0257, 0.0312)	0.0238(0.0211, 0.0265)	0.025(0.0228, 0.0271)	0.0239(0.0221, 0.0258)	0.0266(0.0231, 0.0302)	0.0257(0.0239, 0.0275)	0.0232(0.0218, 0.0246)	0.0241(0.0227, 0.0255)	0.0261(0.0243, 0.0279)	0.0197(0.017, 0.0224)	0.0236(0.0217, 0.0256)	0.0249(0.0208, 0.0289)	0.0228(0.0197, 0.0258)	0.0227(0.0207, 0.0247)	0.0236(0.02, 0.0273)	0.022(0.0205, 0.0235)	0.0229(0.0199, 0.026)	0.024(0.0232, 0.0248)	0.025(0.0236, 0.0263)	0.0263(0.0196, 0.033)	0.0253(0.0239, 0.0266)	0.025(0.0228, 0.0273)	0.028(0.0263, 0.0297)	0.0235(0.0223, 0.0248)	0.0256(0.0215, 0.0297)	0.0238(0.0218, 0.0258)	0.0228(0.0181, 0.0274)	0.0249(0.0233, 0.0264)	0.0229(0.0222, 0.0236)	0.0276(0.0249, 0.0303)	0.0297(0.0246, 0.0347)	0.0247(0.0232, 0.0263)	0.0264(0.025, 0.0278)	0.0284(0.0242, 0.0326)	0.0235(0.0215, 0.0254)
2021-09	0.0236(0.0211, 0.0261)	0.0222(0.0185, 0.0259)	0.0241(0.0225, 0.0258)	0.0221(0.019, 0.0252)	0.0233(0.0226, 0.024)	0.0226(0.0209, 0.0243)	0.0213(0.0187, 0.0239)	0.022(0.0174, 0.0266)	0.0204(0.0196, 0.0213)	0.0209(0.0195, 0.0223)	0.0205(0.0172, 0.0238)	0.0223(0.019, 0.0255)	0.0226(0.0212, 0.024)	0.0221(0.0202, 0.0241)	0.0257(0.0227, 0.0286)	0.0235(0.0204, 0.0267)	0.0225(0.0201, 0.0248)	0.0217(0.0193, 0.0242)	0.0217(0.0183, 0.0251)	0.0243(0.0223, 0.0263)	0.0225(0.021, 0.024)	0.0236(0.022, 0.0252)	0.0252(0.0231, 0.0272)	0.0204(0.0169, 0.024)	0.0232(0.0209, 0.0255)	0.0244(0.0204, 0.0284)	0.0228(0.0192, 0.0263)	0.0197(0.0175, 0.0219)	0.0225(0.0186, 0.0263)	0.0223(0.0206, 0.024)	0.0253(0.0217, 0.029)	0.0226(0.0217, 0.0234)	0.0244(0.0229, 0.026)	0.0232(0.016, 0.0304)	0.0235(0.0221, 0.0249)	0.0227(0.0203, 0.0251)	0.0265(0.0247, 0.0284)	0.0228(0.0215, 0.0241)	0.0249(0.0202, 0.0296)	0.0241(0.0219, 0.0263)	0.0201(0.0154, 0.0248)	0.0218(0.0201, 0.0234)	0.0226(0.0218, 0.0234)	0.0231(0.0203, 0.0258)	0.0254(0.0203, 0.0306)	0.0218(0.0202, 0.0234)	0.0253(0.0238, 0.0268)	0.0275(0.0232, 0.0318)	0.0238(0.0215, 0.026)
2021-10	0.0258(0.0223, 0.0294)	0.0244(0.0196, 0.0292)	0.0251(0.023, 0.0273)	0.0229(0.0186, 0.0271)	0.0227(0.0218, 0.0236)	0.0228(0.0206, 0.0249)	0.0215(0.018, 0.025)	0.0236(0.0175, 0.0297)	0.0192(0.0181, 0.0203)	0.0213(0.0193, 0.0232)	0.0205(0.0162, 0.0249)	0.0245(0.0196, 0.0294)	0.021(0.0193, 0.0227)	0.0223(0.0196, 0.025)	0.0232(0.0193, 0.0271)	0.0239(0.0197, 0.0281)	0.0264(0.0227, 0.0301)	0.0187(0.0158, 0.0216)	0.0252(0.0203, 0.0301)	0.0251(0.0224, 0.0277)	0.0234(0.0213, 0.0255)	0.0263(0.0242, 0.0285)	0.0228(0.0204, 0.0252)	0.0289(0.0229, 0.035)	0.0186(0.0159, 0.0213)	0.0234(0.0186, 0.0283)	0.0262(0.0212, 0.0311)	0.0218(0.0188, 0.0249)	0.0235(0.0187, 0.0283)	0.0214(0.0193, 0.0234)	0.0287(0.0237, 0.0337)	0.0224(0.0212, 0.0235)	0.0225(0.0205, 0.0245)	0.0167(0.0093, 0.0242)	0.0231(0.0213, 0.025)	0.0214(0.0181, 0.0247)	0.0242(0.0218, 0.0266)	0.0208(0.0191, 0.0225)	0.0242(0.0181, 0.0302)	0.02(0.0171, 0.0229)	0.0171(0.011, 0.0232)	0.0199(0.0177, 0.0221)	0.0208(0.0197, 0.0219)	0.0255(0.0215, 0.0295)	0.0302(0.023, 0.0374)	0.0221(0.02, 0.0243)	0.0225(0.0208, 0.0243)	0.0164(0.0119, 0.0208)	0.0206(0.018, 0.0232)
2021-11	0.0232(0.0197, 0.0266)	0.0208(0.0155, 0.026)	0.0221(0.0202, 0.024)	0.0198(0.0159, 0.0236)	0.0229(0.022, 0.0238)	0.0232(0.0213, 0.0251)	0.0204(0.0173, 0.0234)	0.0261(0.0202, 0.032)	0.0217(0.0205, 0.0228)	0.0208(0.019, 0.0227)	0.022(0.0175, 0.0264)	0.0336(0.028, 0.0392)	0.0234(0.0216, 0.0251)	0.0201(0.0178, 0.0225)	0.024(0.0204, 0.0276)	0.0288(0.0245, 0.0331)	0.0242(0.0208, 0.0276)	0.0191(0.0163, 0.022)	0.0246(0.0203, 0.0289)	0.0234(0.021, 0.0259)	0.0246(0.0226, 0.0266)	0.0237(0.0219, 0.0255)	0.0261(0.0238, 0.0284)	0.0189(0.0141, 0.0237)	0.0252(0.0222, 0.0282)	0.027(0.0218, 0.0322)	0.0226(0.0183, 0.027)	0.0219(0.019, 0.0247)	0.0256(0.0208, 0.0303)	0.0229(0.0209, 0.025)	0.0207(0.0169, 0.0245)	0.0234(0.0223, 0.0244)	0.0245(0.0224, 0.0265)	0.0213(0.0136, 0.029)	0.0237(0.0219, 0.0254)	0.0232(0.0199, 0.0266)	0.0271(0.0247, 0.0296)	0.0237(0.0221, 0.0254)	0.0235(0.0177, 0.0293)	0.0205(0.0176, 0.0235)	0.0162(0.0112, 0.0211)	0.0227(0.0204, 0.025)	0.0217(0.0206, 0.0228)	0.0264(0.0227, 0.0301)	0.0323(0.0256, 0.0391)	0.0228(0.0207, 0.0249)	0.0253(0.0235, 0.0271)	0.0236(0.0182, 0.029)	0.0226(0.0202, 0.025)
2021-12	0.0252(0.0223, 0.0281)	0.0241(0.0192, 0.029)	0.0237(0.022, 0.0254)	0.0212(0.018, 0.0244)	0.0241(0.0234, 0.0248)	0.0263(0.0246, 0.028)	0.0222(0.0198, 0.0245)	0.0195(0.0156, 0.0235)	0.0224(0.0214, 0.0233)	0.0205(0.0192, 0.0218)	0.0231(0.0194, 0.0268)	0.0221(0.0183, 0.0259)	0.0229(0.0217, 0.0242)	0.0208(0.019, 0.0226)	0.0263(0.023, 0.0295)	0.0212(0.0182, 0.0243)	0.0276(0.0248, 0.0305)	0.0184(0.0164, 0.0203)	0.0294(0.0256, 0.0332)	0.0223(0.0207, 0.024)	0.0257(0.0241, 0.0272)	0.0226(0.0212, 0.0241)	0.0272(0.0252, 0.0292)	0.0189(0.0153, 0.0225)	0.024(0.0217, 0.0262)	0.0262(0.0217, 0.0308)	0.0198(0.0164, 0.0232)	0.0225(0.0201, 0.0248)	0.0256(0.0217, 0.0295)	0.0239(0.0223, 0.0254)	0.0247(0.0211, 0.0283)	0.0241(0.0233, 0.0248)	0.0229(0.0214, 0.0245)	0.0224(0.0156, 0.0293)	0.0231(0.0218, 0.0243)	0.023(0.0202, 0.0258)	0.0265(0.0246, 0.0285)	0.0255(0.0242, 0.0268)	0.0268(0.0225, 0.031)	0.0206(0.0183, 0.023)	0.017(0.0121, 0.0219)	0.021(0.0192, 0.0228)	0.0226(0.0218, 0.0235)	0.0249(0.0217, 0.0281)	0.0357(0.0299, 0.0416)	0.0235(0.0218, 0.0251)	0.0269(0.0253, 0.0284)	0.0237(0.0192, 0.0283)	0.0265(0.0243, 0.0287)
2022-01	0.0274(0.0245, 0.0303)	0.0273(0.0229, 0.0317)	0.025(0.0234, 0.0267)	0.0245(0.0214, 0.0275)	0.026(0.0253, 0.0267)	0.0269(0.0252, 0.0287)	0.0272(0.0247, 0.0298)	0.0235(0.019, 0.0279)	0.0239(0.0229, 0.0248)	0.0241(0.0226, 0.0256)	0.0237(0.02, 0.0274)	0.0286(0.0246, 0.0327)	0.0257(0.0244, 0.0271)	0.0269(0.0248, 0.029)	0.0245(0.0216, 0.0275)	0.0247(0.0217, 0.0278)	0.027(0.0243, 0.0297)	0.0208(0.0186, 0.023)	0.0278(0.024, 0.0315)	0.0245(0.0226, 0.0263)	0.0281(0.0265, 0.0296)	0.0264(0.0249, 0.028)	0.0273(0.0254, 0.0292)	0.0213(0.0175, 0.0251)	0.0264(0.0241, 0.0286)	0.029(0.0241, 0.0339)	0.0238(0.0205, 0.0271)	0.0231(0.0209, 0.0254)	0.0274(0.0233, 0.0315)	0.0263(0.0245, 0.028)	0.0325(0.0286, 0.0364)	0.0272(0.0263, 0.028)	0.0269(0.0253, 0.0286)	0.0231(0.0161, 0.03)	0.0259(0.0244, 0.0273)	0.028(0.0254, 0.0307)	0.0306(0.0286, 0.0325)	0.026(0.0247, 0.0273)	0.0289(0.0246, 0.0332)	0.023(0.0205, 0.0254)	0.0257(0.0201, 0.0313)	0.0277(0.0257, 0.0298)	0.0236(0.0227, 0.0244)	0.0282(0.0255, 0.0308)	0.0342(0.0286, 0.0398)	0.03(0.0282, 0.0317)	0.0276(0.0261, 0.0291)	0.0276(0.0228, 0.0324)	0.0254(0.0232, 0.0276)
2022-02	0.0312(0.0271, 0.0354)	0.0276(0.0217, 0.0335)	0.0251(0.0229, 0.0274)	0.0276(0.0232, 0.0321)	0.026(0.0251, 0.0269)	0.0256(0.0234, 0.0279)	0.0245(0.0212, 0.0278)	0.0306(0.0236, 0.0376)	0.0236(0.0223, 0.0249)	0.0249(0.0227, 0.027)	0.0277(0.0224, 0.033)	0.0287(0.0234, 0.034)	0.0265(0.0246, 0.0283)	0.0231(0.0205, 0.0258)	0.0239(0.0201, 0.0277)	0.0288(0.0242, 0.0334)	0.0262(0.0227, 0.0298)	0.0242(0.0208, 0.0276)	0.0284(0.0234, 0.0334)	0.0287(0.026, 0.0314)	0.0281(0.026, 0.0302)	0.0249(0.0229, 0.027)	0.0265(0.0239, 0.0291)	0.0256(0.0198, 0.0315)	0.0293(0.026, 0.0327)	0.0297(0.0236, 0.0358)	0.0225(0.0179, 0.0271)	0.025(0.0219, 0.0281)	0.0244(0.0194, 0.0294)	0.0243(0.0221, 0.0266)	0.0264(0.0219, 0.031)	0.0269(0.0257, 0.028)	0.0259(0.0238, 0.0281)	0.0268(0.017, 0.0366)	0.0285(0.0264, 0.0306)	0.0284(0.0246, 0.0321)	0.0297(0.0272, 0.0323)	0.0222(0.0205, 0.0239)	0.0214(0.0165, 0.0263)	0.0226(0.0194, 0.0259)	0.0217(0.015, 0.0283)	0.0292(0.0264, 0.032)	0.028(0.0267, 0.0293)	0.031(0.0269, 0.0351)	0.0372(0.0287, 0.0456)	0.027(0.0248, 0.0292)	0.0271(0.0252, 0.029)	0.0318(0.0252, 0.0384)	0.0274(0.0244, 0.0304)
2022-03	0.0287(0.0243, 0.0331)	0.0269(0.0202, 0.0335)	0.0274(0.0249, 0.0299)	0.0199(0.0155, 0.0242)	0.0258(0.0248, 0.0268)	0.0258(0.0233, 0.0283)	0.0252(0.0216, 0.0289)	0.0265(0.0196, 0.0335)	0.0223(0.021, 0.0236)	0.0262(0.0238, 0.0285)	0.0204(0.0157, 0.0251)	0.0235(0.0181, 0.0289)	0.0236(0.0217, 0.0256)	0.0239(0.0209, 0.0268)	0.0203(0.0166, 0.024)	0.0263(0.0218, 0.0308)	0.0241(0.0204, 0.0278)	0.0229(0.0194, 0.0265)	0.0303(0.0249, 0.0357)	0.023(0.0204, 0.0256)	0.0266(0.0244, 0.0288)	0.025(0.0228, 0.0273)	0.0263(0.0235, 0.0291)	0.0198(0.0143, 0.0254)	0.0251(0.0216, 0.0286)	0.0229(0.0171, 0.0287)	0.0274(0.0219, 0.0329)	0.0226(0.0192, 0.026)	0.0247(0.0192, 0.0301)	0.025(0.0226, 0.0274)	0.0334(0.0277, 0.0392)	0.0261(0.0249, 0.0273)	0.0256(0.0232, 0.0279)	0.0244(0.0141, 0.0348)	0.0245(0.0224, 0.0265)	0.0269(0.0227, 0.0312)	0.031(0.0283, 0.0338)	0.0266(0.0246, 0.0285)	0.0268(0.0204, 0.0332)	0.0211(0.0177, 0.0244)	0.0234(0.0156, 0.0312)	0.0249(0.022, 0.0278)	0.0232(0.0219, 0.0244)	0.0327(0.0278, 0.0377)	0.0311(0.0233, 0.0389)	0.025(0.0226, 0.0274)	0.0276(0.0255, 0.0298)	0.0273(0.0202, 0.0344)	0.0259(0.0228, 0.0291)
2022-04	0.0235(0.0194, 0.0277)	0.0255(0.0193, 0.0318)	0.0246(0.0222, 0.027)	0.0248(0.02, 0.0297)	0.0264(0.0254, 0.0275)	0.025(0.0224, 0.0275)	0.0235(0.0198, 0.0272)	0.0194(0.0134, 0.0255)	0.022(0.0207, 0.0233)	0.0232(0.0209, 0.0255)	0.0236(0.0182, 0.029)	0.0242(0.0185, 0.03)	0.027(0.0249, 0.0291)	0.0255(0.0222, 0.0288)	0.0267(0.0219, 0.0315)	0.0253(0.0204, 0.0302)	0.0231(0.0191, 0.0271)	0.0228(0.0191, 0.0266)	0.0297(0.0243, 0.0351)	0.0284(0.0252, 0.0315)	0.0281(0.0258, 0.0305)	0.0248(0.0225, 0.0272)	0.0264(0.0236, 0.0293)	0.0225(0.016, 0.029)	0.0289(0.0249, 0.0329)	0.0199(0.014, 0.0258)	0.0247(0.019, 0.0303)	0.024(0.0204, 0.0276)	0.0247(0.0192, 0.0302)	0.0237(0.0212, 0.0261)	0.0287(0.0231, 0.0343)	0.0261(0.0249, 0.0274)	0.0265(0.024, 0.029)	0.0206(0.0106, 0.0306)	0.0272(0.0249, 0.0295)	0.0186(0.0148, 0.0224)	0.0304(0.0276, 0.0333)	0.0249(0.0229, 0.0268)	0.0309(0.0242, 0.0377)	0.0219(0.0183, 0.0254)	0.0295(0.021, 0.038)	0.026(0.0228, 0.0291)	0.0244(0.0231, 0.0258)	0.028(0.023, 0.0329)	0.0353(0.0269, 0.0437)	0.0266(0.024, 0.0293)	0.0284(0.0262, 0.0307)	0.0281(0.0205, 0.0358)	0.0286(0.0251, 0.0321)
[truncated: 1 more columns]
